# Supplementary material for: Mice lacking γENaC palmitoylation sites maintain benzamil-sensitive Na+ transport despite reduced channel activity
Source: JCI Insight. 2023 Nov 8;8(21):e172051. doi: 10.1172/jci.insight.172051 (PMC10721255; doi:10.1172/jci.insight.172051)
Supplement: Supporting data values [file jciinsight-8-172051-s274.xlsx]

## Sheet: Figure 2 - Baseline patch
Panel C (NPo)			Panel D (N)				Panel E (Po)
WT	gC33A,C41A		WT	gC33A,C41A			WT	gC33A,C41A
0.62	0.104		4	2			0.155	0.052
0.074	0.011		2	1			0.037	0.011
0.354	0.475		2	5			0.177	0.095
1.338	0.028		6	2			0.223	0.014
0.87	0.017		6	1			0.145	0.017
0.09	0.028		2	2			0.045	0.014
0.2665	0.024		3	2			0.089	0.012
0.0892	0.054		1	2			0.0892	0.027
0.2899	0.006		1	1			0.2899	0.006
	0.04			1				0.04
I/V data used for calcuating slope conductance
mV (- pipette)	WT										gC33A,C41A
-100		-0.9	-0.835	-0.906		-0.977	-0.543					-0.936	-0.938	-0.974	-0.932	-0.7	-0.961
-80		-0.705	-0.652	-0.724		-0.75	-0.409					-0.73	-0.713	-0.811	-0.751	-0.544	-0.77
-60	-0.571	-0.565	-0.522	-0.596	-0.565	-0.529	-0.388				-0.526	-0.575	-0.524	-0.591	-0.589	-0.491	-0.549	-0.638	-0.649
-40	-0.299	-0.366	-0.362	-0.387	-0.336						-0.348	-0.4	-0.356	-0.342	-0.378	-0.276		-0.437	-0.398
-20	-0.219	-0.195	-0.229	-0.237	-0.29						-0.271	-0.223	-0.201	-0.218	-0.235	-0.162			-0.248
0	-0.13	-0.092	-0.085	-0.1283		-0.09	-0.052				-0.103	-0.181	-0.102	-0.08					-0.102

## Sheet: Figure 3 - Baseline Westerns
	Panel C (alpha full length)				Panel D (alpha cleaved)				Panel E (gamma)
male	WT	gC33A,C41A			WT	gC33A,C41A			WT	gC33A,C41A
	1.04283	0.998392			1.04695	1.22669			0.976803	0.997732
	0.971824	1.10047			0.983073	1.48573			1.01727	1.14726
	0.973995	1.0946			1.072	1.22561			1.04581	1.02922
	1.01135	1.07103			0.89797	1.46754			0.960122	1.21647
	0.942327	0.926339			0.793032	1.51485			1.04123	1.02463
	1.05767	0.72024			1.20697	0.868706			0.958767	0.849543
female	WT	gC33A,C41A			WT	gC33A,C41A			WT	gC33A,C41A
	0.743022	0.949053			1.18125	0.362443			1.06647	0.767156
	1.10765	0.939247			1.11781	0.594231			1.00896	0.880019
	1.14932	0.926122			0.700942	1.03889			0.924572	0.937413
	1.02632	1.03645			1.0483	1.30673			0.93987	0.994381
	0.973683	0.921371			0.951698	1.08506			1.06013	1.00646

## Sheet: Figure 4 - Na restriction
Panel A (% starting body weight)
Day	WT												gC33A,C41A
0	100	100	100	100	100	100	100	100	100				100	100	100	100	100	100	100	100	100	100	100
1	99.4837	101.546	101.092	99.4079	100.26	99.722	98.9836	97.568	94.877				100.481	92.8767	96.6155	96.1759	106.735	101.177	98.1792	97.7199	100.998	103.985	98.9711
2	98.558	100.036	100.115	100.123	98.7585	103.846	102.495	98.3936	97.1312				101.302	97.8278	94.8642	94.666	106.439	105.308	94.4747	109.185	103.259	100.576	98.7016
3	97.828	98.3994	97.0487	98.9996	98.5983	99.3512	96.6505	97.8358	96.9035				99.4993	98.8845	93.1523	93.9439	103.879	101.052	95.3746	96.8811	97.6497	100.627	98.6771
4	97.5788	99.1997	95.3622	97.6521	98.1177	97.7062	97.2049	97.7689	95.765				99.2389	97.0841	93.1523	92.9755	103.879	98.5729	93.3445	92.8587	97.2727	100.852	99.2896
5	96.1367	98.5085	93.829	99.6733	97.6372	100.579	95.4724	96.921	97.1994				99.1388	98.18	95.7694	91.8759	102.048	99.0736	93.4701	95.5044	98.2483	100.175	98.6771
6	95.9765	96.9443	95.7647	99.2242	98.5583	99.8842	94.2943	97.7019	97.0856				97.7368	96.9472	91.9717	92.2042	102.422	99.1988	91.7748	95.0312	96.7849	100.326	100.196
7	95.389	98.5449	93.7907	98.285	97.457	98.9805	93.3934	100.848	97.6776				96.455	97.6321	92.9359	92.6637	103.013	98.7982	90.7283	94.644	97.1619	101.053	100.368
Panel B (% body water)
Day	WT												gC33A,C41A
0	56.2649	56.5442	56.1824	56.8987	56.4137	65.2989	65.1213	63.3314	60.7488				53.2506	56.5832	62.8555	58.9425	62.0644	64.021	59.6777	61.1336	62.5078	65.7467	63.6055
1	55.3203	54.8666	55.0976	57.5806	58.7178	66.5683	60.5461	65.541	61.8669				59.9083	61.0767	57.8097	61.9084	65.5537	67.8966	59.1217	56.5529	60.1866	61.6295	64.8506
2	57.0665	55.6545	52.3794	57.3206	57.0357	62.6363	61.2588	65.6672	60.6809				55.52	60.6941	61.1138	62.0837	60.3978	60.7556	56.4773	53.1591	63.6984	65.4116	64.9832
3	56.4823	58.2976	57.3874	59.6721	62.2644	65.9188	60.3537	67.7303	59.8523				56.5399	58.3812	62.9699	60.7181	62.2346	65.389	61.2596	66.8339	55.4182	66.0426	64.5967
4	56.4587	54.0686	53.4686	57.8821	59.0755	63.7752	62.0817	63.596	59.4199				60.6337	59.1977	62.9699	60.7181	62.2346	58.5801	60.3834	59.1406	67.7479	66.5003	62.7927
5	57.5741	55.469	56.4359	57.7919	58.4393	61.8544	62.1413	67.6074	61.8422				57.7616	58.82	61.6821	60.8039	61.5548	63.1413	61.8518	59.5518	65.2968	65.9367	64.5363
6	57.4513	53.5366	57.1703	56.4465	57.9399	61.9068	61.3155	63.9504	63.7146				60.7193	59.5922	74.5582	63.0967	65.17	63.2913	61.8107	59.158	60.6621	64.672	64.4223
7	64.3374	54.0458	55.5456	58.1554	59.6733	67.4625	63.5988	63.611	60.6155				56.9394	59.2403	68.5928	63.8742	60.1604	63.9179	63.3449	60.7614	63.1743	64.7246	63.5782
Panel C (aldosterone levels)
WT male	gC33A,C41A male	WT female	gC33A,C41A female
1987.67	2271.2	494.888	1343.61
2404.37	2659.84	1000.83	996.331
2397.43	3178.64	1684.78	1141.16
1998.21	2803.68	2488.15	1025.97
1876.75	2391.46	1004.89	853.532
2746.04	4611.06		1295.61
2164.35			1236.14
928.273
2170.28

## Sheet: Figure 5 - Low Na patch
Panel C (NPo)			Panel D (N)				Panel E (Po)
WT	gC33A,C41A		WT	gC33A,C41A			WT	gC33A,C41A
0.6826	0.0816		6	1			0.114	0.041
3.61	0.003		7	1			0.516	0.003
1.7537	0.015		7	2			0.251	0.015
1.5875	0.002		5	1			0.3175	0.002
0.6176	0.018		5	2			0.1235	0.009
1.229	0.0278		7	3			0.175	0.009
1.3316	0.0108		7	2			0.1902	0.005
0.09317	0.0126		3	1			0.0312	0.0126
1.2774	0.0088		7	1			0.1824	0.0088
1.19236	0.012		7	1			0.1703	0.012
	0.0099			1				0.0099

## Sheet: Figure 6 - DCT2 CNT patch
Panel C (NPo)			Panel D (N)				Panel E (Po)
WT	gC33A,C41A		WT	gC33A,C41A			WT	gC33A,C41A
1.47531	0.120181		3	2			0.49177	0.06
0.930246	0.454216		6	4			0.155	0.1135
3.85632	0.143096		7	3			0.5509	0.0476987
0.189891	0.473782		3	4			0.063297	0.118445
1.58355	0.2541		6	4			0.263925	0.063525
0.220428	0.0498		3	2			0.073476	0.0249
0.234023	0.0879753		2	3			0.117012	0.029325
1.61659	0.134231		5	3			0.323318	0.044767
0.172257	0.0187224		4	2			0.0430642	0.0093612
0.359997			3				0.119999

## Sheet: Figure 7 - ENaC gamma PNGase
Panel C (full length)				Panel D (furin cleaved)				Panel E (distally cleaved)
WT	gC33A,C41A			WT	gC33A,C41A			WT	gC33A,C41A
1.33189	0.895933			1.06147	0.715068			1.13908	0.576963
0.867512	1.09051			0.801729	0.955318			0.941983	1.50357
0.83553	0.852851			0.838136	0.708287			0.85402	0.54437
0.965073	1.05312			1.29866	1.27781			1.06491	1.1407

## Sheet: Figure 8 - Upstream Na transpor
	Panel B (phospho NCC)				Panel D (total NCC)				Panel F (NKCC2)
male	WT	gC33A,C41A			WT	gC33A,C41A			WT	gC33A,C41A
	1.08263	1.40427			0.708276	1.09822			1.19648	0.794204
	0.960656	1.20545			0.913737	1.28934			1.1704	0.538665
	0.982172	0.847846			1.14648	1.08277			0.884983	0.544463
	0.974538	0.838352			1.2315	1.13648			0.748131	0.645781
female	WT	gC33A,C41A			WT	gC33A,C41A			WT	gC33A,C41A
	1.10929	1.0027			1.57988	1.62485			1.51034	1.66566
	1.13797	1.2186			1.53417	1.71633			1.83669	1.90157
	0.762447	1.0707			1.76872	1.73532			1.35974	2.05547
	0.917402	0.366156			1.43528	1.37322			1.47311	2.3044

## Sheet: Figure 9 - K loading
Panel A (High K diet K levels)			Panel B (High K diet K levels)				Panel C (K gavage)
WT	gC33A,C41A		WT	gC33A,C41A			WT (30')	WT (60')	gC33A,C41A (30')	gC33A,C41A (60')
4.5	4.9		2574.33	2543.65			7.3	6.3	8.8	5.2
5.2	5.5		2237.58	3219.43			6.6	5.2	8.2	6.5
4.8	5.9		2169.55	3244.3			6.7	5.6	6.4	5.1
4.8	5.1		2757.63	4413.71			6.5	5.2	6.5	5.5
5.1	5.9		2074.89	4922.7			7	5.6	7.9	4.8
5.5	5		862.429	1205.07			7.5	5.2	6.8	5.6
5	4.9		1414.46	1604.84
5.3	5.2		922.674	3672.65
6.1	5.4		3949.13	4054.01
7	5		6858.2	3121.8
5	5			3603.24
5.3	5.9
4.7	5.4
	4.7
	5.8

## Sheet: Figure 10 - Metabolic cages
Panel A (body weight)
Day	WT							gC33A,C41A
0	24	23.9	24.5	28.4	23.8	26		25.6	23.1	24.1	26.7	26.3	23.3
1	24.1	23.9	24.2	28.4	23.4	25.9		24.6	23.1	23.9	25.1	26.3	23.4
2	24	24.1	24.4	27.9	23.7	25.6		25	23.1	23.8	26	25.7	23
3	23.8	23.6	23.6	27.7	24.6	25.8		24.1	23	24	26.5	25.5	22.6
4	24	24.1	24.1	28	24.4	26.3		25.1	23	23.9	26.2	26.7	22.4
Panel B (urine volume)
Day	WT							gC33A,C41A
0	1.943	2.407	3.314	3.041	2.506	1.062		2.247	1.069	2.646	4.006	4.454	2.281
1	0.865	0.821	1.064	1.517	1.13	1.295		1.35	1.17	1.122	0.658	1.61	1.473
2	1.059	1.476	0.829	1.189	1.435	0.377		0.782	1.089	1.453	0.788	2.166	1.606
3	0.833	1.318	0.476	1.313	1.538	1.316		1.464	0.502	0.894	1.713	1.265	1.517
4	1.114	1.452	0.862	1.343	1.581	2.06		1.256	1.185	0.976	1.835	1.495	1.848
Panel C (UNaV)
Day	WT							gC33A,C41A
0	0.444947	0.876148	1.58409	0.854521	1.32317	0.182664		0.981939		0.844074	1.29794	1.83505	1.70163
1	0.21452	0.192114	0.323456	0.306434	0.53675	0.146335		0.4644	0.109395	0.277134	0.45402	0.2254	0.659904
2	0.027958		0.020145	0.033173	0.037884			0.035581	0.026789	0.040103	0.026713	0.054583	0.035653
3	0.018243	0.046262	0.012138	0.033088	0.032298	0.027241		0.047434	0.013102	0.031111	0.033917	0.034535	0.033677
4	0.031415	0.038768	0.028705	0.038276	0.042687	0.04944		0.04597	0.044438	0.026938	0.038535	0.047541	0.042134
Panel D (UKV)
Day	WT							gC33A,C41A
0	5.4132	6.04879	6.80364	7.47174	6.85391	6.33164		6.18599	3.36842	6.89018	7.38306	8.26217	6.8909
1	2.91938	2.44986	2.86003	4.36441	2.97868	4.21523		2.64735	2.73721	3.24707	0.79618	4.56274	3.40263
2	1.97186		1.38277	2.032	2.18407			1.79625	1.82843	2.46284	1.19224	3.67137	2.40739
3	1.54188	2.04422	0.841092	2.37049	2.4648	2.30998		2.54604	0.962334	1.50782	2.63374	2.44891	2.33102
4	2.09432	2.16203	1.51195	2.45635	2.42367	3.14747		2.06235	2.12826	1.78803	2.6057	2.74931	2.62416
Panel E (Benzamil natriuresis)				Panel F (Benzamil kaliuresis)				Panel G (Benzamil chloruresis)				Panel H (aldosterone)
WT	gC33A,C41A			WT	gC33A,C41A			WT	gC33A,C41A			WT	gC33A,C41A
0.369722	0.831485			0.618543	0.636173			0.352279	0.663404			4577.44	9150.96
0.43416	0.780346			0.88776	0.527615			0.46692	0.575421			8200.58	8593.98
0.478329	0.730959			0.485301	0.648545			0.39093	0.635268			2421.23	11678
0.479744	0.740229			0.408064	0.428089			0.420096	0.571256			8295.06	3782.23
0.369222	0.666204			1.23648	0.442288			0.522022	0.463232			6897.4	9939.94
												4629.37	10087
3-hour urive volume, post-benzamil injection
WT	gC33A,C41A
0.401	0.939
0.72	0.583
0.498	0.501
0.472	0.707
0.512	0.231
1.043	0.616

## Sheet: Figure 11 - distal colon
Panel B (delta Isc)			Panel D (gamma ENaC abundance)
WT	gC33A,C41A		WT	gC33A,C41A
-80	-40.3		0.901932	1.09163
-192.8	-354.1		0.896233	1.13767
-277.3	-286.6		1.01442	0.951471
-225.7	-234.5		1.18742	0.840776
-111	-312
-310.5	-29.4
-65.7	-29.9
-14.3	-81.7
-43.5	-59.6
-42.9	-48.6
-35.7	-160.3
-21	-33.2
-145

[truncated: 3 more sheets: Figure 12 - 20 pS channel, Table 1 - Baseline blood params, Table 2 - Low Na blood params]
